# Supplementary material for: A new species of Atractides Koch, 1837 (Acari, Hydrachnidia, Hygrobatidae) from Ethiopia, with a discussion on the biodiversity of the genus Atractides in the Afrotropical region
Source: Zookeys. 2011 Mar 19;(86):1–10. doi: 10.3897/zookeys.86.972 (PMC3082987; doi:10.3897/zookeys.86.972)
Supplement: XML Treatment for Atractides (Atractides) ethiopiensis [file zookeys.86.972-treatment1.xml]

<!DOCTYPE tp:taxon-treatment
  PUBLIC "-//TaxonX//DTD Taxonomic Treatment Publishing DTD v0 20100105//EN" "tax-treatment-NSO.dtd">
<tp:taxon-treatment xmlns:tp="http://www.plazi.org/taxpub"><tp:treatment-meta><mixed-citation publication-type="journal"><person-group><name><surname>Pešić</surname><given-names>Vladimir</given-names></name><name><surname>Smit</surname><given-names>Harry</given-names></name></person-group><article-title>A new species of <italic>Atractides</italic> Koch, 1837 (Acari, Hydrachnidia, Hygrobatidae) from Ethiopia, with a discussion on the biodiversity of the genus <italic>Atractides</italic> in the Afrotropical region</article-title><source>Zookeys</source><day>19</day><month>3</month><year>2011</year><volume>2011</volume><issue>86</issue><fpage>1</fpage><lpage>10</lpage><pub-id pub-id-type="doi">10.3897/zookeys.86.972</pub-id></mixed-citation></tp:treatment-meta><tp:nomenclature><tp:taxon-name>
                        <tp:taxon-name-part taxon-name-part-type="genus">Atractides</tp:taxon-name-part>
                        (<tp:taxon-name-part taxon-name-part-type="subgenus">Atractides</tp:taxon-name-part>)
                        <tp:taxon-name-part taxon-name-part-type="species">ethiopiensis</tp:taxon-name-part>
                    <object-id xmlns:xlink="http://www.w3.org/1999/xlink" xlink:type="simple">urn:lsid:zoobank.org:act:E968E96B-BAF1-4641-8DB4-3490FC07C28C</object-id>
                    </tp:taxon-name><tp:taxon-status xmlns:xlink="http://www.w3.org/1999/xlink" xlink:type="simple">sp. n.</tp:taxon-status><xref ref-type="fig" rid="F1">Figs 1</xref><xref ref-type="fig" rid="F2"/><xref ref-type="fig" rid="F3">3</xref></tp:nomenclature><tp:treatment-sec sec-type="Type series"><title>Type series.</title><p>Holotype, male (ZMAN), dissected and slide mounted, Ethiopia, Roby River, 21.x.2006, 9°44.996N, 38°59.743E, 2507 m a.s.l. Paratypes: two males, one female (ZMAN, one female dissected and slide mounted), same data as holotype.</p></tp:treatment-sec><tp:treatment-sec sec-type="Diagnosis"><title>Diagnosis.</title><p>Dorsal integument striated, palp slender with P-2 straight in the both sexes, S-1 in female ending in a fine hair-like tip, excretory pore surrounded by distinct oval sclerite, Vgl-1 fused to Vgl-2.</p></tp:treatment-sec><tp:treatment-sec sec-type="Description"><title>Description.</title><p><bold>General features</bold>. Dorsal integument: striated, muscle attachment plates unsclerotized. Coxal field: extended secondary sclerotization, caudal margin Cx-I broadly convex. Genital field: Ac in a weakly curved line. Excretory pore: sclerotized; Vgl-1 fused to Vgl-2. Palp: ventral margin of P-2 and ventral margin of P-3 slightly concave, ventral margin of P-4 straight, sword seta between ventral hairs, nearer to the distoventral hairs. Legs: I-L-5 S-1 and S-2 pointed, interspaced, S-2 basally enlarged,<!--PageBreak--> bluntly pointed; I-L-6 slender, curved, with maximum H proximally; leg claws with dorsal and ventral clawlets (<xref ref-type="fig" rid="F2">Fig. 2C</xref>).</p></tp:treatment-sec><tp:treatment-sec sec-type="Morphology"><title>Morphology.</title><sec sec-type="Male"><title>Male:</title><sec sec-type="Idiosoma"><title>Idiosoma</title><p>L/W 669-684/541-556; coxal field L 420; Cx-III W 484; Cx-I+II mL 156; lL Cx-I+II 265. Genital field (<xref ref-type="fig" rid="F1">Fig. 1</xref>): anterior margin convex, with a border of secondary sclerotization convexely protruding, anterior margins of gonopore and Ac-1 considerably distant from anterior margin of genital field; L/W 150/150; L Ac 1–3: 38–41, 39–45, 39–41.</p><fig id="F1" position="float" orientation="portrait"><label>Figure 1.</label><caption><p><italic><tp:taxon-name>Atractides ethiopiensis</tp:taxon-name></italic> sp. n., male: idiosoma, ventral view. Scale bar = 100 μm.</p></caption><graphic xmlns:xlink="http://www.w3.org/1999/xlink" xlink:href="ZooKeys-086-001-g001.jpg" position="float" orientation="portrait" xlink:type="simple"/></fig></sec><sec sec-type="Palp"><title>Palp</title><p>(<xref ref-type="fig" rid="F2">Fig. 2A</xref>): total L 369, dL: P-1, 35; P-2, 72; P-3, 92; P-4, 131; P-5, 39; L ratio P-2/P-4, 0.55; P-4 club-shaped, with maximum H near distoventral hair.</p><fig id="F2" position="float" orientation="portrait"><label>Figure 2.</label><caption><p><italic><tp:taxon-name>Atractides ethiopiensis</tp:taxon-name></italic> sp. n., (<bold>A–C</bold> male, <bold>D</bold> female) <bold>A, D</bold> palp, medial view <bold>B</bold> I-L-5 and -6 <bold>C</bold> leg claw. Scale bar = 100 μm.</p></caption><graphic xmlns:xlink="http://www.w3.org/1999/xlink" xlink:href="ZooKeys-086-001-g002.jpg" position="float" orientation="portrait" xlink:type="simple"/></fig><!--PageBreak--><p>I-L: I-L-5 dL 243, vL 169, dL/vL ratio 1.44, HB 50, dL/HB 4.86, S-1 L 121, L/W 11.2, S-2 L 95, L/W 5.6, distance S-1-2 23, L ratio S-1/2 1.27; I-L-6 L 166, HB 16, L/HB ratio 10.3; L ratio I-L-5/6 1.46.</p></sec></sec><sec sec-type="Female"><title>Female.</title><sec sec-type="Idiosoma"><title>Idiosoma</title><p>L/W 1106/928; coxal field L 473; Cx-III W 644; Cx-I+II mL 147; lL Cx-I+II 284. Genital field (<xref ref-type="fig" rid="F3">Fig. 3B</xref>): L/W 181/209; genital plate bean-shaped, with slightly concave medial margins, L 139; L Ac 1–3: 44, 47, 43.</p><fig id="F3" position="float" orientation="portrait"><label>Figure 3.</label><caption><p><italic><tp:taxon-name>Atractides ethiopiensis</tp:taxon-name></italic> sp. n., female <bold>A</bold> = coxal field <bold>B</bold> = genital field, excretory pore and Vgl-1 and -2 <bold>C</bold> = I-L-5 and -6. Scale bar = 100 μm.</p></caption><graphic xmlns:xlink="http://www.w3.org/1999/xlink" xlink:href="ZooKeys-086-001-g003.jpg" position="float" orientation="portrait" xlink:type="simple"/></fig></sec><sec sec-type="Palp"><title>Palp</title><p>(<xref ref-type="fig" rid="F2">Fig. 2D</xref>): total L 417, dL: P-1, 48; P-2, 80; P-3, 115; P-4, 132; P-5, 42; L ratio P-2/P-4, 0.6; P-4 not club-shaped, with maximum H near proximoventral hair; chelicera total L 250, claw L 83.</p><p>I-L: I-L-5 dL 279, vL 186, dL/vL ratio 1.5, HB 65, dL/HB 4.3, S-1 ending in a fine hair-like tip (<xref ref-type="fig" rid="F3">Fig. 3C</xref>) L 162, L/W 11.3, S-2 L 117, L/W 4.8, distance S-1-2 29, L ratio S-1/2 1.38; I-L-6 L 210, HB 19, L/HB ratio 11.1; L ratio I-L-5/6 1.33.</p></sec></sec></tp:treatment-sec><tp:treatment-sec sec-type="Etymology"><title>Etymology.</title><p>Named after its occurrence in Ethiopia.</p></tp:treatment-sec><tp:treatment-sec sec-type="Remarks"><title>Remarks.</title><p>Due to the striated integument, a slender palp with P-2 lacking ventrodistal projection and similar morphology of I-L-5 and -6, with S-1 in female ending in a fine hair-like tip <italic><tp:taxon-name>Atractides ethiopiensis</tp:taxon-name></italic> sp. n. resembles <italic><tp:taxon-name>Atractides latisetus</tp:taxon-name></italic> (K. Viets, 1916), a species known from Cameroon (K. <xref ref-type="bibr" rid="B13">Viets 1916</xref>), Liberia (<xref ref-type="bibr" rid="B2">Cook 1966</xref>), East and South Africa (<xref ref-type="bibr" rid="B7">Lundblad 1952</xref>, <xref ref-type="bibr" rid="B16">Viets 1964</xref>). This species can be easily distinguished from <italic><tp:taxon-name>Atractides ethiopiensis</tp:taxon-name></italic> sp. n., by a smooth excretory pore and unfused Vgl-1 and -2.</p></tp:treatment-sec><tp:treatment-sec sec-type="Distribution"><title>Distribution.</title><p>Ethiopia.</p></tp:treatment-sec><ref-list><ref id="B13"><mixed-citation xmlns:xlink="http://www.w3.org/1999/xlink" xlink:type="simple"><person-group><name name-style="western"><surname>Viets</surname><given-names>K</given-names></name></person-group> (<year>1916</year>)<article-title/><source>Archiv für Hydrobiologie</source><volume>11</volume>:<fpage>241</fpage>-<lpage>306</lpage>.</mixed-citation></ref><ref id="B2"><mixed-citation xmlns:xlink="http://www.w3.org/1999/xlink" xlink:type="simple"><person-group><name name-style="western"><surname>Cook</surname><given-names>DR</given-names></name></person-group> (<year>1966</year>)<article-title> The water mites of Liberia.</article-title><source>Memoirs of the American Entomological Institute</source><volume>6</volume>:<fpage>1</fpage>-<lpage>418</lpage>.</mixed-citation></ref><ref id="B7"><mixed-citation xmlns:xlink="http://www.w3.org/1999/xlink" xlink:type="simple"><person-group><name name-style="western"><surname>Lundblad</surname><given-names>O</given-names></name></person-group> (<year>1952</year>)<article-title> Hydracarinen von den ostafrikanischen Gebirgen.</article-title><source>Arkiv för Zoologi, Serie 2,</source><volume>3</volume>:<fpage>391</fpage>-<lpage>525</lpage>.</mixed-citation></ref><ref id="B16"><mixed-citation xmlns:xlink="http://www.w3.org/1999/xlink" xlink:type="simple"><person-group><name name-style="western"><surname>Viets</surname><given-names>KO</given-names></name></person-group> (<year>1964</year>)<article-title> Neufunde und Taxonomie afrikanischer Hydrachnellae (Acari).</article-title><source>Acarologia</source><volume>6</volume>:<fpage>129</fpage>-<lpage>162</lpage>.</mixed-citation></ref></ref-list></tp:taxon-treatment>
